# Supplementary material for: Spheroids Composed of Reaggregated Neonatal Porcine Islets and Human Endothelial Cells Accelerate Development of Normoglycemia in Diabetic Mice
Source: Cells. 2025 Mar 2;14(5):366. doi: 10.3390/cells14050366 (PMC11898817; doi:10.3390/cells14050366)
Supplement: Supplementary file 1 [file cells-14-00366-s001.zip]

Archive with 1 entries (1 files):
- cells-3155738-supplementary.pdf
